# Supplementary material for: A Comparison of Growth Performance, Blood Parameters, Rumen Fermentation, and Bacterial Community of Tibetan Sheep When Fattened by Pasture Grazing versus Stall Feeding
Source: Microorganisms. 2024 Sep 28;12(10):1967. doi: 10.3390/microorganisms12101967 (PMC11509657; doi:10.3390/microorganisms12101967)
Supplement: Supplementary file 1 [file microorganisms-12-01967-s001.zip]

Archive with 1 entries (1 files):
- microorganisms-3169812-supplementary.pdf
